# Supplementary material for: Training to Transition: Using Simulation-Based Training to Improve Resident Physician Confidence in Hospital Discharges
Source: MedEdPORTAL. 2023 Sep 15;19:11348. doi: 10.15766/mep_2374-8265.11348 (PMC10502193; doi:10.15766/mep_2374-8265.11348)
Supplement: Supplementary file 1 — Discharge Checklist Lecture.pptxPrebrief.docxSimulation Case 1.docxSimulation Case 2.docxSimulation Case Rubrics.docx [file mep_2374-8265.11348-s001.zip]

Archive with 6 entries (6 files):
- C. Simulation Case 1.docx
- D. Simulation Case 2.docx
- E. Simulation Case Rubrics.docx
- A. Discharge Checklist Lecture.pptx
- B. Prebrief.docx
- _Educational Summary Report_11348.pdf
